# Supplementary material for: CDK1-mediated phosphorylation at H2B serine 6 is required for mitotic chromosome segregation
Source: J Cell Biol. 2019 Feb 14;218(4):1164–81. doi: 10.1083/jcb.201806057 (PMC6446833; doi:10.1083/jcb.201806057)
Supplement: Tables S1-S3 (ZIP) [file JCB_201806057_TablesS1-S3.zip]

Archive with 3 entries (3 files):
- JCB_201806057_TableS1.doc
- JCB_201806057_TableS2.doc
- JCB_201806057_TableS3.doc
